# Supplementary material for: Summary of taxonomy changes ratified by the International Committee on Taxonomy of Viruses (ICTV) from the Animal dsRNA and ssRNA(−) Viruses Subcommittee, 2025
Source: J Gen Virol. 2025 Jul 25;106(7):002112. doi: 10.1099/jgv.0.002112 (PMC12451637; doi:10.1099/jgv.0.002112)
Supplement: Supplementary Material 1. [file jgv-106-02112-s001.xlsx]

## Sheet: csvfile
2024.001M	Table 1	Operation	Rank	New taxon name	Exemplar	Accession
2024.001M	Table 1	New taxon	Genus	Betathriprhavirus
2024.001M	Table 1	New taxon	Species	Betathriprhavirus variabilis	soybean thrips rhabdo-like virus 1	MT224147
2024.001M	Table 1	New taxon	Species	Betathriprhavirus midwest	soybean thrips rhabdo-like virus 2	MT224148
2024.001M	Table 1	New taxon	Species	Alphapaprhavirus gata	Gata virus	KX852388
2024.001M	Table 1	New taxon	Species	Alphapaprhavirus orgi	Orgi virus	KX852386
2024.001M	Table 1	New taxon	Species	Sigmavirus hangzhou	Hangzhou rhabdovirus 4	MZ209737
2024.001M	Table 1	New taxon	Species	Sigmavirus dorsalis	Bactrocera dorsalis sigmavirus	MN745080
2024.001M	Table 1	New taxon	Species	Tupavirus wufeng	Wufeng bat tupavirus 2	OQ715690
2024.001M	Table 1	New taxon	Species	Alpharicinrhavirus heilongjiang	Tahe rhabdovirus 2	ON408171
2024.001M	Table 1	New taxon	Species	Merhavirus subalbatus	Armigeres subalbatus rhabdovirus	LC775065
2024.001M	Table 1	New taxon	Species	Merhavirus cambodia	Cambodia Anophales rhabdovirus	OR479699
2024.001M	Table 1	New taxon	Species	Alphanemrhavirus wufeng	Wufeng shrew rhabdovirus 1	OQ715689
2024.001M	Table 2	Operation	Rank	New taxon name	Previous taxon name
2024.001M	Table 2	Rename taxon	Genus	Alphathriprhavirus	Thriprhavirus
2024.002M	Table 3	Operation	Rank	New taxon name	Exemplar	Accession
2024.002M	Table 3	New taxon	Species	Antennavirus trematomi	Ross Sea rockcod virus	L: PP590693; M: PP590768; S: PP590769
2024.003M	Table 4	Operation	Rank	New taxon name	Exemplar	Accession
2024.003M	Table 4	New taxon	Species	Peropuvirus pteropi	bat faecal associated arto-like virus 2	ON872573
2024.003M	Table 4	New taxon	Species	Peropuvirus wufengense	Wùfēng shrew peropuvirus 1	OQ715590
2024.003M	Table 4	New taxon	Species	Hexartovirus caligi	Caligus clemensi hexartovirus 1	MZ484467
2024.003M	Table 4	New taxon	Species	Hexartovirus artemiae	brine shrimp artovirus 1	OL472418
2024.004M	Table 5	Operation	Rank	New taxon name	Exemplar	Accession
2024.004M	Table 5	New taxon	Species	Cultervirus poeciliae	Pará molly bornavirus	BK063657
2024.004M	Table 5	New taxon	Species	Cultervirus harpadoni	Bombay duck fish bornavirus	BK063658
2024.004M	Table 5	New taxon	Species	Orthobornavirus iridiscincum	Carlia munda bornavirus	PP711183
2024.005M	Table 6	Operation	Rank	New taxon name	Exemplar	Accession
2024.005M	Table 6	New taxon	Species	Cardoreovirus callinectes	Callinectes sapidus reovirus 2	MW208677; MW208678; MW208679; MW208680; MW208681; MW208682; MW208683; MW208684; MW208685: MW208686; MW208687; MW208688
2024.006M	Table 7	Operation	Rank	New taxon name	Exemplar	Accession
2024.006M	Table 7	New taxon	Species	Stangrhavirus yunnan	Xiangyun mono-chu-like virus 11	OL700136
2024.006M	Table 7	New taxon	Species	Primrhavirus yunnan	Xiangyun mono-chu-like virus 4	OL700129
2024.006M	Table 7	New taxon	Species	Alphahymrhavirus electrico	electric ant rhabdovirus	OP518027
2024.006M	Table 7	New taxon	Species	Alphahymrhavirus ectemnius	Ectemnius rhabdovirus	BK063699
2024.007M	Table 8	Operation	Rank	New taxon name	Exemplar	Accession
2024.007M	Table 8	New taxon	Species	Dianlovirus dehongense	Déhóng virus	OP924273
2024.008M	Table 9	Operation	Rank	New taxon name	Exemplar	Accession
2024.008M	Table 9	New taxon	Genus	Artemvirus
2024.008M	Table 9	New taxon	Species	Artemvirus bsafialis	brine shrimp arlivirus 1	OL472403
2024.008M	Table 9	New taxon	Species	Artemvirus bsasecalis	brine shrimp arlivirus 2	OL472404
2024.008M	Table 9	New taxon	Species	Artemvirus bsathalis	brine shrimp arlivirus 3	OL472405
2024.008M	Table 9	New taxon	Species	Artemvirus bsafalis	brine shrimp arlivirus 4	OL472406
2024.008M	Table 9	New taxon	Species	Artemvirus bsafivalis	brine shrimp arlivirus 5	OL472407
2024.008M	Table 9	New taxon	Species	Artemvirus bsasialis	brine shrimp arlivirus 6	OL472411
2024.008M	Table 9	New taxon	Species	Artemvirus bsaeighalis	brine shrimp arlivirus 8	OL472416
2024.008M	Table 9	New taxon	Genus	Canmovirus
2024.008M	Table 9	New taxon	Species	Canmovirus mahaense	Pedras lispivirus	OQ779241
2024.008M	Table 9	New taxon	Genus	Coroavirus
2024.008M	Table 9	New taxon	Species	Coroavirus germense	blattodean arli-related virus OKIAV101	MT153397
2024.008M	Table 9	New taxon	Genus	Robevirus
2024.008M	Table 9	New taxon	Species	Robevirus hanzense	Hángzhōu lispivirus 1	MZ209712
2024.008M	Table 9	New taxon	Genus	Weflthvirus
2024.008M	Table 9	New taxon	Species	Weflthvirus itaense	Frankliniella occidentalis associated mononegavirales virus 1	MN714688
2024.009M	Table 10	Operation	Rank	New taxon name	Exemplar	Accession
2024.009M	Table 10	New taxon	Species	Mammarenavirus vello	vello virus	L: OR844405; S: OR844394
2024.010M	Table 11	Operation	Rank	New taxon name	Exemplar	Accession
2024.010M	Table 11	New taxon	Species	Orthobunyavirus taniyamense	Taniyama virus	S: LC698002; M: LC698003; L: LC698004
2024.010M	Table 11	New taxon	Species	Orthobunyavirus lichuanense	Lichuan virus	S: MT198371; M: MT198372; L: MT198373
2024.010M	Table 11	New taxon	Species	Orthobunyavirus indianense	I612045 virus	S: HM627180; M: HM627181; L: HM627182
2024.010M	Table 11	New taxon	Species	Orthobunyavirus taiense	Tai orthobunyavirus	S: OQ031275; M: OQ031274; L: OQ031273
2024.011M	Table 12	Operation	Rank	New taxon name	Exemplar	Accession
2024.011M	Table 12	New taxon	Species	Orthohantavirus ozarkense	Ozark virus	S: PP434897; M: PP434896; L: PP4348921
2024.012M	Table 13	Operation	Rank	New taxon name	Exemplar	Accession
2024.012M	Table 13	New taxon	Species	Orthohantavirus sagercreekense	Sager Creek virus	S: PP905729; M: PP905731; L: PP905726
2024.013M	Table 14	Operation	Rank	New taxon name	Exemplar	Accession
2024.013M	Table 14	New taxon	Species	Jonvirus spilikinsis	Spilikins virus	L: MZ202269; M: MZ202270; S: MZ202271
2024.013M	Table 14	New taxon	Species	Jonvirus mikadosis	Mikado virus	L: MZ202272; M: MZ202273; S: MZ202274
2024.013M	Table 14	New taxon	Species	Orthophasmavirus obscurae	Drosophila North Esk phasmavirus	L: OR605709; M: OR605710; S: OR605711
2024.013M	Table 14	New taxon	Species	Orthophasmavirus stecellulae	Anopheles stephensi orthophasmavirus	L: LC775043; M: LC775044; S: LC775045
2024.013M	Table 15	Operation	Rank	Abolished taxon name
2024.013M	Table 15	Abolish taxon	Species	Feravirus hemipterus
2024.013M	Table 15	Abolish taxon	Species	Orthophasmavirus flenense
2024.013M	Table 15	Abolish taxon	Species	Orthophasmavirus coleopterus
2024.013M	Table 16	Operation	Rank	New taxon name	Previous taxon name
2024.013M	Table 16	Rename taxon	Species	Orthophasmavirus miglotalis	Orthophasmavirus miglotasense
2024.013M	Table 16	Rename taxon	Species	Orthophasmavirus barstukorius	Orthophasmavirus barstukasense
2024.014M	Table 17	Operation	Rank	New taxon name	Exemplar	Accession
2024.014M	Table 17	New taxon	Species	Alphaplatrhavirus dendriticum	Dicrocoilium rhabdo-like virus 2	OP627658
2024.014M	Table 17	New taxon	Species	Alphaplatrhavirus solidus	Schistocephalus solidus rhabdovirus	MN803433
2024.014M	Table 17	New taxon	Species	Alphaplatrhavirus wufeng	Wufeng shrew rhabdovirus 5	OQ715673
2024.014M	Table 17	New taxon	Species	Alphaplatrhavirus smithii	Wufeng shrew rhabdovirus 7	OQ715674
2024.014M	Table 17	New taxon	Species	Alphaplatrhavirus chodsigoa	Wufeng shrew rhabdovirus 8	OQ715683
2024.014M	Table 17	New taxon	Species	Alphaplatrhavirus hubei	Wufeng shrew rhabdovirus 9	OQ715680
2024.014M	Table 17	New taxon	Species	Alphaplatrhavirus jingmen	Jingmen bat rhabdovirus 1	OQ715681
2024.014M	Table 17	New taxon	Species	Alphaplatrhavirus ricketti	Jingmen bat rhabdovirus 2	OQ715691
2024.014M	Table 17	New taxon	Species	Alphaplatrhavirus wenzhou	Wenzhou bat rhabdovirus 1	OQ715676
2024.014M	Table 17	New taxon	Species	Alphaplatrhavirus langier	Wenzhou bat rhabdovirus 3	OQ715675
2024.014M	Table 17	New taxon	Species	Alphaplatrhavirus larvatus	rhabdovirus sp. HLGXC14/3	OR868933
2024.014M	Table 17	New taxon	Species	Alphaplatrhavirus acutispina	Wenling dimarhabdovirus 8	MG600017
2024.014M	Table 17	New taxon	Genus	Betaplatrhavirus
2024.014M	Table 17	New taxon	Species	Betaplatrhavirus nodulosus	triaenorhabdovirus 2	BK059680
2024.014M	Table 17	New taxon	Species	Betaplatrhavirus psilotrema	psilorhabdovirus 1	BK059745
2024.014M	Table 17	New taxon	Species	Betaplatrhavirus simillimum	psilorhabdovirus 2	BK059746
2024.014M	Table 17	New taxon	Species	Betaplatrhavirus sphaeroidotrema	sphaeridiorhabdovirus 2	BK059663
2024.014M	Table 17	New taxon	Species	Betaplatrhavirus pseudoglobulus	sphaeridiorhabdovirus 3	BK059664
2024.014M	Table 17	New taxon	Species	Betaplatrhavirus himastelon	himastelon rhabdovirus	OR553881
2024.014M	Table 17	New taxon	Species	Betaplatrhavirus beihai	Beihai dimarhabdovirus 1	MG600012
2024.014M	Table 17	New taxon	Species	Betaplatrhavirus wenling	Wenling dimarhabdovirus 1	MG600014
2024.014M	Table 17	New taxon	Species	Betaplatrhavirus fujian	Fujian dimarhabdovirus	MG600015
2024.014M	Table 17	New taxon	Species	Betaplatrhavirus fuscus	Eptesicus fuscus rhabdovirus	MT732687
2024.014M	Table 17	New taxon	Species	Betaplatrhavirus abramus	bat-associated rhabdovirus 2	OR951388
2024.014M	Table 17	New taxon	Species	Betaplatrhavirus armiger	rhabdovirus sp. HAGXC131516/2	OR869044
2024.014M	Table 17	New taxon	Genus	Gammaplatrhavirus
2024.014M	Table 17	New taxon	Species	Gammaplatrhavirus dendriticum	Dicrocoilium rhabdo-like virus 1	OP548620
2024.014M	Table 17	New taxon	Species	Gammaplatrhavirus orientalis	metorhabdovirus 1	BK059675
2024.014M	Table 17	New taxon	Species	Gammaplatrhavirus sinensis	clonorhabdovirus 1	BK059698
2024.014M	Table 17	New taxon	Species	Gammaplatrhavirus beihai	Beihai barnacle virus 7	KX884411
2024.014M	Table 17	New taxon	Species	Gammaplatrhavirus jilin	barnaclevirus sp.	OR871063
2024.014M	Table 17	New taxon	Species	Gammaplatrhavirus wenzhou	Wenzhou bat rhabdovirus 2	OQ715697
2024.014M	Table 18	Operation	Rank	New taxon name	Previous taxon name
2024.014M	Table 18	Rename taxon	Genus	Alphaplatrhavirus	Platrhavirus
2024.014M	Table 18	Rename taxon	Species	Alphaplatrhavirus microphallus	Platrhavirus microphallus
2024.014M	Table 18	Rename taxon	Species	Alphaplatrhavirus nodulosis	Platrhavirus nodulosis
2024.014M	Table 18	Rename taxon	Species	Alphaplatrhavirus orientalis	Platrhavirus orientalis
2024.014M	Table 18	Rename taxon	Species	Alphaplatrhavirus pseudoglobulus	Platrhavirus pseudoglobulus
2024.014M	Table 18	Rename taxon	Species	Alphaplatrhavirus turkestanicum	Platrhavirus turkestanicum
2024.014M	Table 18	Rename taxon	Species	Alphaplatrhavirus vulpes	Platrhavirus vulpes
2024.015M	Table 19	Operation	Rank	New taxon name	Exemplar	Accession
2024.015M	Table 19	New taxon	Species	Rotavirus kappagastroenteritidis	rotavirus K	OQ934016; OQ934017; OQ934018; OQ934019; OQ934020; OQ934021; OQ934022; OQ934023; OQ934024; OQ934025;	OQ934026
2024.015M	Table 19	New taxon	Species	Rotavirus lambdagastroenteritidis	rotavirus L	OM101015; OM101016; OM101017; OM101018; OM101019; OM101020; OM101021; OM101022; OM101023; OM101024; OM101025
2024.016M	Table 20	Operation	Rank	New taxon name	Exemplar	Accession
2024.016M	Table 20	New taxon	Genus	Crabreovirus
2024.016M	Table 20	New taxon	Species	Crabreovirus callinectes	Callinectes sapidus reovirus 1	KU311708; KU311709; KU311710; KU311711; KU311712; KU311713; KU311714; KU311715; KU311716; KU311717; KU311718: KU311719
2024.016M	Table 20	New taxon	Species	Crabreovirus scylla	Scylla serrata reovirus SZ-2007	HQ414127; HQ414128; HQ414129; HQ414130; HQ414131; HQ414132; HQ414133; HQ414134; HQ414135; HQ414136; HQ414137; HQ414138
2024.016M	Table 20	New taxon	Species	Crabreovirus eriocheiris	Eriocheir sinensis reovirus WX-2012	KP638402; KP638403; KP638404; KP638405; KP638406; KP638407; KP638408; KP638409; KP638410; KP638411; KP638412; KP638413
2024.017M	Table 21	Operation	Rank	New taxon name	Exemplar	Accession
2024.017M	Table 21	New taxon	Species	Shilevirus alphablechomonadis	Blechmonas luni leishbunyavirus 1	S: MG967336; M: MG967335; L: MG967334
2024.017M	Table 21	New taxon	Species	Shilevirus betablechomonadis	Blechomonas ayalai leishbunyavirus 1	S: MG967340; M: MG967339; L: MG967338
2024.017M	Table 21	New taxon	Species	Shilevirus puertonapoense	Crithidia abscondita leishbunyavirus	S: KX507299; M: KX507300; L: KX507301
2024.017M	Table 21	New taxon	Species	Shilevirus crithidiaebombi	Crithidia bombi leishbuvirus 1	S: OR146998; M: OR146997; L: OR146996
2024.017M	Table 21	New taxon	Species	Shilevirus otongatchiense	Crithidia otongatchiensis leishbunyavirus	S: KX451144; M: KX683300; L: KX451145
2024.017M	Table 21	New taxon	Species	Shilevirus alphamoraviense	Leptomonas pyrrhocoris leishbunyavirus 3	S: OP722879; M: OP722878; L: OP722877
2024.017M	Table 21	New taxon	Species	Shilevirus betamoraviense	Leptomonas pyrrhocoris leishbunyavirus 4	S: OP722876; M: OP722875; L: OP722874
2024.017M	Table 21	New taxon	Species	Shilevirus martiniquense	Leishmania martiniquensis leishbunyavirus 1	S: MK356556; M: MK356555; L: MK356554
2024.017M	Table 21	New taxon	Species	Shilevirus moramangoense	Leptomonas moramango leishbunyavirus isolate LepmorLBV1b	S: KX280017; M: KX280016; L: KX280015
2024.017M	Table 21	New taxon	Species	Shilevirus gammablechomonadis	Blechomonas maslovi leishbunyavirus 1	S: MG967344; M: MG967343; L: MG967342
2024.018M	Table 22	Operation	Rank	Taxon name	Old parent taxon	New parent taxon
2024.018M	Table 22	Move taxon	Family	Tosoviridae	Negarnaviricota	Hareavirales
